# Supplementary material for: Effector Sntf2 Interacted with Chloroplast-Related Protein Mdycf39 Promoting the Colonization of Colletotrichum gloeosporioides in Apple Leaf
Source: Int J Mol Sci. 2022 Jun 7;23(12):6379. doi: 10.3390/ijms23126379 (PMC9224526; doi:10.3390/ijms23126379)
Supplement: Supplementary file 1 [file ijms-23-06379-s001.zip]

Archive with 1 entries (1 files):
- ijms-1709507-supplementary.pdf
